# Supplementary material for: Sustained and intensified lacustrine methane cycling during Early Permian climate warming
Source: Nat Commun. 2022 Aug 18;13:4856. doi: 10.1038/s41467-022-32438-2 (PMC9388690; doi:10.1038/s41467-022-32438-2)
Supplement: Supplementary file 3 — Supplementary Data 1 [file 41467_2022_32438_MOESM3_ESM.xlsx]

## Sheet: Supplementary Dataset 1
Supplementary Dataset 1. LA-ICP-MS zircon U-Pb date for volcanic ash (sample VA-1) and tuffaceous siltstone (sample TS-1) from the Jingjingzigou outcrop
Analysis	Th (ppm)	U (ppm)	Th/U	Isotope ratios							Ages (Ma)
				207Pb/206Pb	2σ	207Pb/235U	2σ	206Pb/238U	2σ	rho	207Pb/206Pb	2σ	207Pb/235U	2σ	206Pb/238U	2σ	Concordance (%)
VA-1, volcanic ash (924.81 m) from the upper Lucaogou Formation
VA-1-1	160.8	226.4	0.710247	0.0519	0.0027	0.324	0.016	0.04552	0.00058	0.004516	240	110	286	13	286.9	3.6	100
VA-1-2	173	371	0.466307	0.054	0.0044	0.338	0.025	0.04583	0.00097	0.14482	310	170	294	19	288.8	6	98
VA-1-3	150.4	185.3	0.811657	0.0527	0.0043	0.332	0.025	0.0458	0.0011	0.078566	240	170	288	19	288.9	6.6	100
VA-1-4	129.8	286.8	0.45258	0.0522	0.0033	0.319	0.02	0.04525	0.00076	0.19995	230	130	281	16	285.2	4.7	99
VA-1-5	170.2	304.4	0.559133	0.0533	0.0025	0.33	0.014	0.04543	0.00063	0.042442	278	97	288	11	286.3	3.9	99
VA-1-6	124.1	200.6	0.618644	0.0514	0.0039	0.321	0.023	0.0453	0.001	0.067452	190	160	280	18	285.5	6.2	98
VA-1-7	68.3	146.9	0.464942	0.0507	0.0035	0.32	0.022	0.04583	0.0008	0.090236	130	140	278	17	288.8	4.9	96
VA-1-8	170.4	323.5	0.526739	0.0524	0.003	0.327	0.018	0.04551	0.00063	0.018142	240	120	288	14	286.9	3.9	100
VA-1-9	74.4	148.6	0.500673	0.0507	0.0043	0.32	0.026	0.04548	0.00086	0.082698	140	160	278	20	286.7	5.3	97
VA-1-10	197.8	298.9	0.66176	0.0517	0.0031	0.328	0.02	0.04561	0.00081	0.18823	230	130	286	15	287.5	5	99
VA-1-11	51.6	114.7	0.449869	0.0527	0.0037	0.329	0.023	0.0454	0.00072	0.16511	240	140	288	17	286.2	4.4	99
VA-1-12	66.8	136.5	0.489377	0.0519	0.0035	0.325	0.022	0.0453	0.00075	0.24841	190	130	282	17	285.6	4.6	99
VA-1-13	147.9	278	0.532014	0.0527	0.0024	0.329	0.014	0.0455	0.00057	0.0661	267	98	287	11	286.8	3.5	100
VA-1-14	178.5	207.5	0.860241	0.0516	0.0029	0.326	0.018	0.04562	0.00061	0.040694	200	110	283	14	287.5	3.7	98
VA-1-15	107.5	259	0.415058	0.0526	0.0041	0.324	0.025	0.0451	0.0011	0.077273	240	160	283	19	284.1	6.8	100
VA-1-16	146.4	244	0.6	0.0546	0.0055	0.323	0.032	0.0437	0.0014	0.20398	320	210	282	25	275.9	8.4	98
VA-1-17	51.7	199.9	0.258629	0.0524	0.0031	0.322	0.02	0.0452	0.00065	0.16006	240	120	280	15	285	4	98
VA-1-18	161	261.8	0.614973	0.0509	0.0025	0.319	0.016	0.04541	0.0006	0.16265	200	100	279	13	286.2	3.7	97
VA-1-19	125.6	279.9	0.448732	0.0534	0.0038	0.335	0.025	0.04545	0.00096	0.16326	290	150	291	19	286.5	5.9	98
VA-1-20	129	268	0.481343	0.0528	0.0025	0.331	0.015	0.04559	0.00063	0.036199	261	97	288	12	287.4	3.9	100
VA-1-21	106.5	192.3	0.553822	0.0523	0.0045	0.327	0.026	0.046	0.001	0.078083	210	170	285	20	290	6.4	98
VA-1-22	90.7	190.3	0.476616	0.0532	0.0028	0.326	0.017	0.04554	0.00083	0.21982	270	110	284	13	287	5.1	99
VA-1-23	76.3	147.4	0.517639	0.054	0.012	0.326	0.069	0.0448	0.0018	0.14708	220	420	282	52	282	11	100
VA-1-24	50.6	108.6	0.46593	0.0541	0.0037	0.326	0.021	0.0451	0.00081	0.12818	270	140	288	17	284.3	5	99
VA-1-25	145.7	312	0.466987	0.0544	0.0029	0.338	0.017	0.04562	0.00075	0.13752	320	110	294	13	287.5	4.6	98
VA-1-26	138	217.4	0.634775	0.0538	0.0026	0.334	0.016	0.04546	0.00061	0.02635	300	100	290	12	286.6	3.7	99
VA-1-27	333	531	0.627119	0.0522	0.0038	0.309	0.021	0.0442	0.00099	0.088168	260	160	273	16	278.8	6.1	98
VA-1-28	154.2	355.8	0.43339	0.0533	0.0021	0.328	0.012	0.04525	0.00049	0.051566	292	83	286.4	9.5	285.3	3.1	100
VA-1-29	59.7	76.6	0.779373	0.0546	0.0076	0.338	0.044	0.0458	0.0018	0.02002	260	270	291	33	288	11	99
VA-1-30	205	262	0.782443	0.052	0.0031	0.325	0.021	0.04555	0.0008	0.23477	230	120	284	16	287.1	5	99
VA-1-31	161.8	324.1	0.499229	0.053	0.0045	0.32	0.031	0.0443	0.0017	0.40057	280	180	281	23	279	10	99
VA-1-32	85.3	159.9	0.533458	0.0547	0.0044	0.337	0.026	0.04502	0.00075	0.11301	270	150	291	19	283.8	4.6	97
VA-1-33	164.2	405.3	0.405132	0.0533	0.0037	0.324	0.022	0.04441	0.00071	0.026316	300	150	284	17	280.1	4.4	99
VA-1-34	168	236	0.711864	0.0532	0.0067	0.322	0.04	0.0443	0.0013	0.071533	230	250	280	30	279.4	7.9	100
VA-1-35	146.5	274	0.534672	0.0532	0.004	0.333	0.02	0.0458	0.0016	0.22316	300	160	291	15	288.5	9.9	99
VA-1-36	95.9	148.9	0.644056	0.0554	0.0056	0.346	0.036	0.0452	0.001	0.16824	330	220	297	27	284.9	6.2	96
VA-1-37	127.4	160.9	0.791796	0.0512	0.0072	0.31	0.039	0.0446	0.0021	0.070537	180	290	272	30	281	13	97
VA-1-38	166	280.5	0.5918	0.0515	0.0026	0.322	0.015	0.04567	0.00056	0.045666	200	100	285	12	287.9	3.4	99
VA-1-39	143	225	0.635556	0.0529	0.004	0.34	0.027	0.04544	0.00086	0.048633	280	160	295	20	286.4	5.3	97
VA-1-40	162.1	321.6	0.504042	0.0486	0.0089	0.297	0.054	0.0442	0.0013	0.10205	80	370	261	42	278.7	8.2	93
VA-1-41	120.9	208	0.58125	0.053	0.0039	0.334	0.024	0.04548	0.00078	0.00663	230	150	289	18	286.6	4.8	99
VA-1-42	191.6	441	0.434467	0.052	0.0019	0.327	0.012	0.04528	0.0005	0.14212	243	77	285.6	9	285.5	3.1	100
VA-1-43	162.3	237	0.68481	0.0531	0.0041	0.321	0.022	0.0448	0.0011	0.003002	280	160	286	18	282.6	7	99
VA-1-44	159.1	351.5	0.452632	0.0518	0.0021	0.324	0.013	0.04518	0.0005	0.12303	248	84	284.8	9.6	284.8	3.1	100
VA-1-45	91.8	200.3	0.458313	0.0512	0.0035	0.323	0.024	0.04577	0.00075	0.21332	220	150	284	19	288.4	4.6	98
VA-1-46	182.4	285.3	0.639327	0.0519	0.0054	0.334	0.033	0.0467	0.0013	0.15495	240	230	291	25	294.2	8.3	99
VA-1-47	91.2	156	0.584615	0.0527	0.0039	0.327	0.024	0.04566	0.00081	0.093763	220	150	287	19	287.8	5	100
VA-1-48	135.2	264.8	0.510574	0.0531	0.0028	0.329	0.017	0.04538	0.00064	0.010259	260	110	286	13	286	3.9	100
VA-1-49	178.4	283.7	0.628833	0.0511	0.0022	0.321	0.015	0.04541	0.00052	0.21045	211	93	281	11	286.3	3.2	98
VA-1-50	200.5	353.8	0.566704	0.0541	0.0049	0.341	0.034	0.04637	0.00098	0.4391	350	210	297	26	292.2	6.1	98
VA-1-51	199.5	210.7	0.946844	0.0507	0.0029	0.32	0.018	0.04551	0.00071	0.097541	180	120	279	14	286.8	4.3	97
VA-1-52	418	328	1.27439	0.052	0.0044	0.327	0.025	0.04595	0.00097	0.083402	230	170	290	17	289.6	6	100
VA-1-53	83.2	165.2	0.503632	0.0544	0.0057	0.339	0.035	0.04552	0.00099	0.033053	280	210	292	26	286.9	6.1	98
TS-1, tuffaceous siltstone (-30 m) from the uppermost Jingjingzigou Formation
TS-1-1	70.4	142.6	0.493689	0.055	0.0031	0.379	0.02	0.05021	0.00078	0.030505	310	110	325	15	315.7	4.8	97
TS-1-2	178	230	0.773913	0.0537	0.0019	0.439	0.015	0.05934	0.00081	0.03102	327	74	369	11	371.5	4.9	99
TS-1-3	202.3	362	0.55884	0.0553	0.0059	0.417	0.05	0.0533	0.0017	0.5404	380	240	352	37	334	11	95
TS-1-4	68.8	123.7	0.556184	0.0608	0.0058	0.681	0.062	0.0813	0.0019	0.004546	500	200	517	37	504	11	97
TS-1-5	128.8	142	0.907042	0.0544	0.0036	0.388	0.025	0.05078	0.00079	0.038233	310	130	330	18	319.3	4.8	97
TS-1-6	397	273	1.45421	0.0578	0.0065	0.408	0.04	0.0505	0.0014	0.25149	470	230	346	28	317.6	8.8	91
TS-1-7	586	786	0.745547	0.0524	0.0027	0.361	0.018	0.04906	0.0009	0.11251	280	110	312	14	308.7	5.5	99
TS-1-8	70	87.6	0.799087	0.0534	0.0045	0.357	0.03	0.0483	0.0011	0.14847	200	170	302	23	304.1	6.9	99
TS-1-9	135.2	144.8	0.933702	0.0589	0.0064	0.445	0.046	0.055	0.0017	0.077695	430	230	367	33	345	11	94
TS-1-10	407	323	1.26006	0.0543	0.0044	0.361	0.028	0.0479	0.0011	0.10758	320	170	311	20	301.7	7.1	97
TS-1-11	109.6	331	0.331118	0.0567	0.002	0.582	0.022	0.07383	0.0009	0.36962	458	74	465	14	459.1	5.4	99
TS-1-12	126.2	172.2	0.732869	0.056	0.0043	0.385	0.031	0.0497	0.0013	0.29496	380	170	328	23	312.4	8	95
TS-1-13	38	88.3	0.430351	0.0502	0.0048	0.327	0.029	0.04862	0.00096	0.14267	70	180	286	23	306	5.9	93
TS-1-14	175.4	228.3	0.768287	0.0557	0.0061	0.356	0.033	0.0468	0.0012	0.42546	330	220	306	24	295.1	7.4	96
TS-1-15	47.7	128.7	0.370629	0.0545	0.0037	0.382	0.025	0.0508	0.001	0.038386	300	140	324	19	319.5	6.4	99
TS-1-16	117	177.4	0.659526	0.0536	0.006	0.334	0.036	0.0454	0.0013	0.018522	260	230	290	27	286.3	8	99
TS-1-17	24	40.9	0.586797	0.0539	0.0064	0.369	0.043	0.0501	0.0012	0.010979	110	220	304	32	315	7.4	96
TS-1-18	31.4	105.9	0.296506	0.0554	0.0046	0.372	0.03	0.0492	0.0011	0.12942	290	170	318	23	309.4	6.5	97
TS-1-19	82.5	161.8	0.509889	0.0516	0.0033	0.343	0.022	0.04827	0.00084	0.10262	190	130	296	17	303.8	5.1	97
TS-1-20	339.4	369.1	0.919534	0.0555	0.0022	0.547	0.021	0.0716	0.001	0.24524	388	87	445	14	445.7	6.1	100
TS-1-21	100.5	192.9	0.520995	0.053	0.0031	0.359	0.02	0.0491	0.001	0.10056	280	120	309	15	309.2	6.3	100
TS-1-22	99.6	238.7	0.41726	0.0557	0.0044	0.373	0.027	0.0487	0.0013	0.1252	370	160	320	20	306.5	8.3	96
TS-1-23	283	200.4	1.41218	0.0534	0.0027	0.359	0.018	0.0489	0.00084	0.065934	290	110	309	13	307.7	5.2	100
TS-1-24	167.8	269	0.623792	0.0527	0.0026	0.349	0.016	0.04863	0.00062	0.009398	250	100	302	12	306.1	3.8	99
TS-1-25	163.3	268.8	0.607515	0.0565	0.0025	0.518	0.023	0.06648	0.00092	0.27577	436	92	423	15	414.9	5.5	98
TS-1-26	146	281.7	0.518282	0.0527	0.0028	0.355	0.018	0.04964	0.00076	0.13824	270	110	309	14	312.3	4.7	99
TS-1-27	139.2	188.8	0.737288	0.0528	0.0055	0.384	0.037	0.0537	0.0016	0.14646	240	210	327	27	337.4	9.6	97
TS-1-28	38.4	62.9	0.610493	0.0584	0.0062	0.397	0.039	0.0505	0.0016	0.002932	360	220	331	29	317.2	9.7	96
TS-1-29	90.2	193.9	0.465188	0.0544	0.003	0.378	0.022	0.05071	0.00085	0.21314	310	120	323	16	318.8	5.2	99
TS-1-30	94.9	120.1	0.790175	0.0539	0.0038	0.385	0.027	0.05241	0.00093	0.051267	250	140	325	20	329.2	5.7	99
TS-1-31	452	333.5	1.35532	0.0531	0.0021	0.353	0.015	0.0483	0.00057	0.10874	293	86	305	11	304.1	3.5	100
TS-1-32	226.7	433.1	0.523436	0.0538	0.002	0.357	0.013	0.0486	0.00065	0.21098	335	83	309	10	305.9	4	99
TS-1-33	333	331	1.00604	0.0521	0.0024	0.334	0.015	0.04699	0.00069	0.099598	246	99	292	12	296	4.2	99
TS-1-34	139.3	267.5	0.520748	0.0533	0.0023	0.372	0.015	0.0513	0.00069	0.00351	299	89	321	11	322.4	4.2	100
TS-1-35	153.4	148.1	1.03579	0.0545	0.0033	0.366	0.021	0.04967	0.00088	0.12244	300	130	313	16	312.5	5.4	100
TS-1-36	222	457	0.485777	0.0542	0.0037	0.361	0.026	0.0485	0.0013	0.28197	340	150	312	19	305	8.1	98
TS-1-37	145.3	130.7	1.11171	0.0543	0.0037	0.384	0.026	0.05205	0.00097	0.11892	270	140	325	19	327	5.9	99
TS-1-38	205.5	486.2	0.422666	0.0525	0.0026	0.38	0.019	0.05309	0.00092	0.29416	280	110	326	14	333.4	5.6	98
TS-1-39	49.5	74.6	0.663539	0.0582	0.0053	0.4	0.037	0.0506	0.0014	0.08294	410	190	339	27	318.3	8.5	94
TS-1-40	80.2	130.7	0.613619	0.0523	0.0034	0.367	0.023	0.05154	0.00092	0.081658	230	130	313	17	323.9	5.6	97
TS-1-41	313	484	0.646694	0.0525	0.0018	0.355	0.012	0.0495	0.00057	0.091836	283	73	307.3	8.7	311.5	3.5	99
TS-1-42	70.3	121.6	0.578125	0.0521	0.0056	0.35	0.035	0.0499	0.0017	0.086383	200	210	302	26	314	10	96
TS-1-43	142.1	208.8	0.680556	0.0517	0.0029	0.362	0.019	0.05131	0.0007	0.039198	200	110	311	14	322.5	4.3	96
TS-1-44	106.4	215	0.494884	0.0519	0.003	0.338	0.019	0.0479	0.0007	0.000421	220	120	295	15	301.5	4.3	98
TS-1-45	192.8	269.9	0.714339	0.0544	0.0023	0.404	0.017	0.05452	0.00066	0.19431	334	91	343	13	342.2	4	100
TS-1-46	177.2	234.1	0.756941	0.0531	0.0025	0.388	0.018	0.05339	0.00065	0.17465	274	99	330	14	335.3	4	98
TS-1-47	147.6	325.2	0.453875	0.0534	0.0025	0.359	0.016	0.04887	0.00056	0.10695	300	100	310	12	307.5	3.5	99
TS-1-48	35.4	73.7	0.480326	0.0548	0.004	0.376	0.027	0.0508	0.001	0.064308	290	150	319	20	319.6	6.1	100
TS-1-49	139.5	227.5	0.613187	0.0528	0.0022	0.398	0.017	0.05448	0.00075	0.13742	290	90	338	12	341.9	4.6	99
TS-1-50	72.3	114.1	0.633655	0.0539	0.0037	0.358	0.025	0.04868	0.00092	0.11179	280	140	308	18	306.4	5.6	99
TS-1-51	67.7	111.2	0.608813	0.0527	0.0038	0.357	0.026	0.04974	0.00095	0.024056	220	150	304	19	312.8	5.8	97
TS-1-52	51.9	81	0.640741	0.058	0.0044	0.433	0.03	0.0555	0.001	0.092521	380	160	365	22	348.2	6.2	95
TS-1-53	65.4	149.3	0.438044	0.0588	0.0052	0.532	0.044	0.0668	0.0017	0.14991	460	190	428	29	417	10	97
TS-1-54	140.1	175.1	0.800114	0.0549	0.0028	0.391	0.02	0.05197	0.00083	0.122	340	110	332	14	326.5	5.1	98
TS-1-55	271.1	441.3	0.614321	0.0566	0.0035	0.413	0.024	0.05331	0.00094	0.007791	430	130	350	17	334.8	5.7	96
TS-1-56	660	557	1.18492	0.0536	0.0019	0.349	0.011	0.04803	0.00073	0.019907	319	76	304.6	8.3	302.4	4.5	99
TS-1-57	60.2	129.9	0.463433	0.0534	0.0032	0.381	0.023	0.05082	0.00095	0.01032	320	120	328	16	319.5	5.8	97
TS-1-58	537	310.2	1.73114	0.0545	0.0026	0.359	0.017	0.04793	0.00061	0.069126	330	100	310	13	301.8	3.7	97
TS-1-59	88	92.3	0.953413	0.0554	0.0043	0.425	0.03	0.0574	0.0012	0.017154	280	160	356	23	359.5	7.4	99
TS-1-60	20.5	44	0.465909	0.0502	0.0046	0.34	0.031	0.0496	0.0011	0.07437	100	180	293	24	311.7	6.7	94
TS-1-61	168.1	261.9	0.641848	0.054	0.0028	0.386	0.019	0.05209	0.00084	0.005405	310	110	329	14	327.3	5.2	99
TS-1-62	330.5	266.4	1.24062	0.0541	0.0033	0.375	0.023	0.05023	0.00087	0.16127	320	140	321	17	315.9	5.3	98
TS-1-63	279.4	371.6	0.751884	0.0534	0.0022	0.346	0.014	0.04712	0.0006	0.2177	294	87	300	11	296.8	3.7	99
TS-1-64	182.3	137.2	1.32872	0.0551	0.0035	0.372	0.024	0.04934	0.00085	0.21541	330	130	322	19	310.4	5.2	96
TS-1-65	94.1	182.2	0.516465	0.0532	0.003	0.336	0.019	0.04584	0.00072	0.11866	250	120	291	14	288.9	4.4	99
TS-1-66	158	154	1.02597	0.0528	0.0034	0.359	0.023	0.04923	0.00095	0.21129	240	140	308	18	309.7	5.8	99
TS-1-67	107.9	186	0.580108	0.0537	0.0033	0.365	0.022	0.04937	0.0008	0.024875	270	120	312	16	310.6	4.9	100
TS-1-68	101	270	0.374074	0.0549	0.0052	0.357	0.032	0.0468	0.0012	0.056474	330	200	308	24	295	7.6	96
TS-1-69	326.1	364.6	0.894405	0.0538	0.0021	0.367	0.014	0.04931	0.00064	0.084724	329	86	318	11	310.3	3.9	98
TS-1-70	44.3	87.2	0.508028	0.0556	0.0042	0.399	0.03	0.0518	0.0011	0.14785	320	160	334	22	325.7	6.5	97
TS-1-71	156.5	320	0.489063	0.0546	0.0049	0.353	0.031	0.0467	0.0012	0.080829	340	200	306	23	294.3	7.4	96
TS-1-72	177.1	370.4	0.478132	0.053	0.0022	0.344	0.014	0.04691	0.00053	0.044062	279	90	299	10	295.5	3.3	99
TS-1-73	112.8	210	0.537143	0.0523	0.0026	0.334	0.016	0.04617	0.00067	0.037356	240	100	290	12	290.9	4.1	100
TS-1-74	157.8	253	0.623715	0.0516	0.0024	0.355	0.017	0.0494	0.00064	0.11102	228	97	306	12	310.8	3.9	98
TS-1-75	26.8	70	0.382857	0.0553	0.0041	0.378	0.029	0.04943	0.0009	0.31895	290	150	321	22	310.9	5.5	97
TS-1-76	40.9	93	0.439785	0.0557	0.0039	0.377	0.026	0.04929	0.00097	0.016036	350	140	325	19	310.1	6	95
TS-1-77	63.6	66.4	0.957831	0.0573	0.0065	0.378	0.043	0.0482	0.0013	0.001444	310	230	317	31	303.1	7.8	96
TS-1-78	164.9	270.8	0.608936	0.0523	0.0023	0.401	0.017	0.05515	0.00082	0.17387	262	91	341	12	346	5	99
TS-1-79	205.9	123.6	1.66586	0.0514	0.0039	0.337	0.026	0.04765	0.00077	0.056386	150	150	289	19	300.1	4.7	96
TS-1-80	94.8	98.3	0.964395	0.0561	0.006	0.399	0.041	0.0509	0.0014	0.032078	320	210	333	29	320.2	8.5	96
TS-1-81	496	547	0.906764	0.0534	0.0018	0.389	0.012	0.05271	0.00052	0.021948	320	70	333.8	8.6	331.1	3.2	99
TS-1-82	34	99.4	0.342052	0.0549	0.005	0.382	0.033	0.0506	0.0013	0.029029	260	180	322	25	318.1	7.8	99
TS-1-83	45.1	78.7	0.573062	0.0509	0.0044	0.347	0.029	0.0497	0.0011	0.057866	130	170	299	22	312.5	7	96
TS-1-84	809	407.6	1.98479	0.0537	0.0019	0.355	0.013	0.04796	0.00058	0.18507	319	77	307	9.5	301.9	3.5	98
TS-1-85	129.7	171.3	0.757151	0.0534	0.003	0.399	0.022	0.05383	0.00088	0.060764	290	120	337	16	337.9	5.4	100
TS-1-86	74.9	107.8	0.694805	0.0542	0.0041	0.395	0.029	0.05284	0.00088	0.049429	260	150	331	21	331.9	5.4	100
TS-1-87	295.6	379.7	0.778509	0.053	0.0026	0.346	0.017	0.0469	0.00087	0.15538	300	110	301	13	295.4	5.4	98
TS-1-88	47.8	78.3	0.610473	0.054	0.0047	0.353	0.03	0.0469	0.0011	0.0495	250	170	303	23	295.2	6.8	97
TS-1-89	272.2	258.7	1.05218	0.0533	0.0042	0.348	0.025	0.0476	0.0013	0.020169	280	160	301	19	299.9	8	100
TS-1-90	223.7	341	0.656012	0.0537	0.0023	0.354	0.015	0.04795	0.00055	0.12862	310	92	308	11	301.9	3.4	98
TS-1-91	302	302	1	0.0531	0.0031	0.385	0.021	0.0523	0.001	0.07032	290	120	329	15	328.5	6.1	100
TS-1-92	115.1	152	0.757237	0.0556	0.0029	0.467	0.023	0.061	0.001	0.027736	350	110	385	16	381.5	6.2	99
TS-1-93	91.9	190.6	0.482162	0.0531	0.0042	0.342	0.026	0.0463	0.0011	0.050923	260	160	295	20	291.7	6.7	99
TS-1-94	122.2	139.6	0.875358	0.0517	0.0038	0.377	0.027	0.05242	0.00088	0.045401	190	150	319	20	329.3	5.4	97
