# Supplementary material for: Sustained and intensified lacustrine methane cycling during Early Permian climate warming
Source: Nat Commun. 2022 Aug 18;13:4856. doi: 10.1038/s41467-022-32438-2 (PMC9388690; doi:10.1038/s41467-022-32438-2)
Supplement: Supplementary file 4 — Supplementary Data 2 [file 41467_2022_32438_MOESM4_ESM.xlsx]

## Sheet: Supplementary Dataset 2
Supplementary Dataset 2. U-Pb isotopic data for CA-ID-TIMS zircon analyses from sample VA-1, upper Lucaogou Formation
					Ratios								Ages (Ma)
Sample	Pb(c)	Pb*	U	Th	206 Pb	208 Pb	206 Pb		207 Pb		207 Pb		206 Pb		207 Pb		207 Pb		corr.
Fractions	(pg)	Pb(c)	(pg)	U	204 Pb	206 Pb	238 U	err	235 U	err	206 Pb	err	238 U	err	235 U	err	206 Pb	err	coef.
(a)	(b)	(b)	(c)		(d)	(e)	(f)	(2σ%)	(f)	(2σ%)	(f)	(2σ%)		(2σ)		(2σ)		(2σ)
z1	0.263762	10.0712	57.6358	0.407308	630.83	0.128549	0.0453548	0.187529	0.332315	1.98203	0.0531644	1.95206	285.939	0.524499	291.332	5.01976	334.801	44.2499	0.204543
z2	0.216689	9.54318	43.8221	0.490405	586.129	0.154769	0.0454296	0.219663	0.331207	2.18819	0.0529	2.1368	286.4	0.615346	290.487	5.528	323.488	48.5342	0.280298
z3	0.243762	18.8062	99.7188	0.391588	1167.64	0.123584	0.0454529	0.112507	0.329596	1.09134	0.0526155	1.06018	286.544	0.315321	289.257	2.74696	311.23	24.1413	0.320417
z4	0.208898	7.4564	33.2213	0.443465	467.439	0.139943	0.0456994	0.262884	0.334052	2.7505	0.0530393	2.65937	288.064	0.740602	292.655	6.99331	329.459	60.3371	0.387974
Notes:
(a) Thermally annealed and pre-treated single zircon. Analyses used in date calculation are in bold.
(b) Pb(c) is total common-Pb in analyses. Pb* is radiogenic Pb content.
(c) Total sample U content.
(d) Measured ratio corrected for spike and fractionation only.
(e) Radiogenic Pb ratio.
(f) Corrected for fractionation, spike and blank. Also corrected for initial Th/U disequilibrium using radiogenic 208Pb and Th/Umagma = 2.8.
Mass fractionation correction of 0.18%/amu ± 0.04%/amu (atomic mass unit) was applied to single-collector Daly analyses.
All common Pb assumed to be laboratory blank. Total procedural blank less than 0.1 pg for U.
Blank isotopic composition: 206Pb/204Pb = 18.15 ± 0.47, 207Pb/204Pb =15.30 ± 0.30, 208Pb/204Pb = 37.11 ± 0.87.
Corr. coef. = correlation coefficient.
Ages calculated using the decay constants λ238 = 1.55125E-10 y-1 and λ235 = 9.8485E-10 y-1 (ref. 1).
References:
1. Jaffey, A. H., Flynn, K. F., Glendenin, L. E., Bentley, W. C. & Essling, A. M. Precision measurement of half-lives and specific activities of 235U and 238U. Phys. Rev. C 4, 1889–1906 (1971).
