# Supplementary material for: Sustained and intensified lacustrine methane cycling during Early Permian climate warming
Source: Nat Commun. 2022 Aug 18;13:4856. doi: 10.1038/s41467-022-32438-2 (PMC9388690; doi:10.1038/s41467-022-32438-2)
Supplement: Supplementary file 5 — Supplementary Data 3 [file 41467_2022_32438_MOESM5_ESM.xlsx]

## Sheet: Supplementary Dataset 3
Supplementary Dataset 3. Bulk organic C isotopes, TOC, and TN values, and Rock-Eval pyrolysis data for the Lucaogou shales
Height (m)	δ13Corg (‰, V-PDB)	TOC (wt%)	TN (wt%)	Atomic C/N	HI (mg HC/g TOC)	Tmax (°C)
278.46	-26.36	2.77	0.31	10.4247	381.949	434
288.47	-24.04	1.34	0.25	6.25333	100	436
301.76	-25.54	7.52	0.46	19.0725	461.569	437
307.68	-28.26	8.8	0.57	18.0117	480	436
329.54	-25.71	2.17	0.32	7.91146	364.055	433
358.87	-26.95	6.75	0.47	16.7553	489.778	437
384.84	-27.07	5.78	0.44	15.3258	481.488	435
401.03	-27.09	5.77	0.37	18.1937	548.007	441
408.24	-27.25	3.23	0.31	12.1559	450.774	439
505.76	-27.06	3.9	1.22	3.72951	470.769	437
509.18	-27.65	4.58	0.88	6.07197	529.039	439
527.87	-28.91	6.41	0.73	10.2443	574.883	437
601.66	-28.59	4.7	0.3	18.2778	425.745	437
607.98	-27.98	2.85	1.04	3.19712	166.316	446
618.93	-27.95	5.73	0.61	10.959	323.735	436
627.59	-27.88	7.17	0.93	8.99462	531.381	435
642.9	-28.38	6.35	1.18	6.27825	660.157	444
655.12	-26.2	3	1.75	2	209.667	436
663.43	-25.22	3.8	1.37	3.23601	109.737	437
679.46	-27.42	5.57	0.97	6.69931	338.061	438
683.75	-28.66	9.92	1.12	10.3333	576.915	441
715.13	-29.03	5.5	0.73	8.78995	238.727	443
721.8	-28.82	5.56	1.27	5.10761	240.108	439
727.95	-26.32	3.89	1.76	2.5786	143.445	440
733.7	-28.51	3.77	1.18	3.7274	204.509	435
741.01	-27.22	6.35	1.35	5.48765	258.583	441
755.56	-27.29	5.09	0.87	6.82567	265.815	434
760.22	-25.91	3.23	0.76	4.95833	125.387	439
773.28	-28.46	5.52	0.96	6.70833	178.623	442
782.63	-29.27	6.32	0.97	7.60137	185.127	438
786.82	-28.28	5.95	1.08	6.42747	299.832	435
802.88	-27.95	5.12	0.96	6.22222	310.156	439
806.57	-31.4	13.29	1.41	10.9965	284.048	442
819.59	-30.91	11.19	0.99	13.1869	457.998	446
831.66	-29.54	4.99	0.92	6.3279	357.515	435
844.87	-29.79	7.49	1.08	8.09105	365.421	436
850.4	-28.12	9.04	0.78	13.5214	389.712	441
852.68	-32.01	19.8	1.53	15.098	516.212	441
859.84	-30.64	12.09	1.35	10.4481	464.103	446
878.6	-28.55	4.98	0.86	6.75581	343.574	437
891.17	-31.61	9.59	0.98	11.4167	440.98	438
898.61	-30.44	8.63	1.04	9.68109	438.123	443
902.45	-28.59	7.04	1.34	6.12935	333.239	447
910.08	-27.74	6.05	0.96	7.35243	324.628	443
913.73	-27.95	4.88	0.76	7.49123	332.172	440
920.99	-30.78	7.04	0.84	9.77778	406.392	440
937.15	-27.79	6.67	1.06	7.34119	281.859	434
960.38	-28.03	8.03	0.8	11.7104	382.565	440
965.56	-27.68	4.18	1.01	4.82838	281.818	436
975	-26.54	5.48	0.86	7.43411	314.781	439
983.06	-26.7	5.26	1.03	5.95793	260.266	435
1005.19	-26.78	8.17	0.86	11.0833	357.895	442
1008.34	-28.68	12.24	0.87	16.4138	424.183	442
1012.11	-27.49	4.84	0.96	5.88194	281.818	442
1019.99	-26.77	4.87	1.12	5.07292	328.131	442
1022.89	-26.04	8	0.8	11.6667	294.75	437
1033.45	-25.69	7.11	0.96	8.64062	337.693	437
1038.08	-25.79	9.76	0.88	12.9394	297.234	438
1040.79	-29.53	15.39	1.02	17.6029	449.838	446
1045.45	-26.42	4.85	0.84	6.73611	241.856	439
1050.3	-27.84	4.75	0.81	6.84156	245.053	435
1057.87	-26.78	5.62	0.69	9.50242	291.815	429
1063.37	-27.48	8.62	0.65	15.4718	307.077	433
1067.09	-27.54	8.65	0.72	14.0162	272.717	433
1069.56	-25.98	9.16	0.64	16.6979	274.345	436
