# Supplementary material for: Sustained and intensified lacustrine methane cycling during Early Permian climate warming
Source: Nat Commun. 2022 Aug 18;13:4856. doi: 10.1038/s41467-022-32438-2 (PMC9388690; doi:10.1038/s41467-022-32438-2)
Supplement: Supplementary file 6 — Supplementary Data 4 [file 41467_2022_32438_MOESM6_ESM.xlsx]

## Sheet: Supplementary Dataset 4
Supplementary Dataset 4. Compound-specific C isotope data and biomarker maturity parameters for the Lucaogou shales
Height (m)	δ13CTLE	δ13CAsph	δ13Cn-alkane (‰, V-PDB)						δ13Chopane (‰, V-PDB)								Biomarker maturity parameters
			n-C19	SD	n-C21	SD	n-C27	SD	C29 αβ hopane	SD	C29 βα hopane	SD	C30 αβ hopane	SD	C30 βα hopane	SD	Ts/(Ts + Tm)	C29 20S/(20S + 20R)	C29 αββ/(αββ + ααα)
288.47									-53.5515	0.0742462	-55.501	0.114551	-52.6595	0.393858	-58.661	0.585484		0.513831	0.302689
301.76									-51.8365	0.618718			-54.003	0.142836
358.87									-48.8595	0.0799031			-48.8355	1.05147				0.522095	0.351862
408.24									-50.4535	0.601748	-48.419	0.615183	-51.1075	0.477297	-55.1895	0.721956		0.461474	0.250975
505.76									-52.46	0.731148	-50.9665	0.563564	-49.4765	0.990657	-55.3525	0.799738		0.437611	0.224272
509.18	-30.4	-29.2	-32.773	0.612354	-33.216	0.520431	-35.71	0.541644
532.77									-50.1555	0.680944	-48.473		-48.9105	0.236881	-53.438			0.497383	0.327765
556.79									-53.2775	0.236881	-53.7815	0.490025	-51.258	0.649124	-57.378	0.965908		0.475158	0.310357
618.93	-32.4	-30.1	-33.038		-33.618		-35.239										0.308107	0.49317	0.431551
642.9									-51.6095	1.16885	-53.711		-53.8145	0.21991	-55.322	1.08046	0.335687	0.495693	0.359351
655.12	-31.3	-28.5	-33.992		-34.685		-34.692		-48.917	1.93464			-50.5725	0.852064			0.42836	0.41087	0.398131
679.46	-32	-30	-33.233		-34.287		-34.794		-47.71	0.270115			-54.911	0.560029			0.357665	0.489832	0.427164
727.95	-29.3	-27.8	-33.57		-34.562		-33.715		-47.9105	2.56468	-49.435		-52.4475	2.49962	-52.726		0.287986	0.478357	0.35062
741.01	-31.3	-29.1	-33.37		-34.316		-34.52		-44.637	1.56412	-41.565		-49.485	0.432749	-47.4725	1.46159	0.241898	0.485369	0.364033
755.56	-31.5	-29.9	-35.629	0.182434	-36.5965	0.013435	-33.7545	0.156271	-43.4625	2.3186	-45.599		-47.0135	3.22653	-48.17		0.359263	0.482671	0.382531
760.22	-31	-29.4	-35.37	0.914996	-36.3985	0.437699	-36.633		-43.1845	1.13208	-42.254		-45.6015	0.767211	-46.99		0.37568	0.476754	0.368751
773.28	-31.7	-30.9	-34.5		-35.849		-33.86		-43.068	1.79039	-41.165	0.229103	-46.7515	0.560736	-45.311		0.416714	0.475872	0.403917
782.63	-32.3	-31.4	-36.852		-37.676		-38.575		-42.58	2.15243			-48.181	0.598212	-50.419	1.35623	0.369066	0.405227	0.352
786.82	-31.5	-28.7	-35.665		-37.319		-33.402		-44.623	1.04369	-44.865		-47.1455	0.767211	-45.831		0.397326	0.468667	0.444211
802.88	-32.3	-31.3	-35.337	0.296985	-36.995	0.322441	-36.0465	0.344361	-43.16	1.08187	-41.869		-47.35		-48.044		0.387253	0.485876	0.377783
806.57	-33.1	-32.3	-36.5625	0.0487904	-38.0685	0.366988	-37.39	0.683065	-43.311	0.0763675	-45.9805	0.910046	-49.2125	1.04015	-48.0535	0.269408	0.372939	0.490117	0.400684
819.59	-32.5	-32	-34.515		-36.745		-34.467		-46.196	0.289914			-51.8	0.698621			0.335559	0.499293	0.400409
831.66	-33	-32.4	-36.175	1.15541	-37.516	0.552958	-37.84	1.41139	-43.941	1.16955			-48.5795	0.267993			0.386252	0.470071	0.446686
844.87	-32	-30.5	-35.318	0.410122	-35.89	0.519016	-34.142		-41.647	1.24168			-44.07	0.482247			0.33815	0.451338	0.394919
852.68	-33.4	-32.3	-34.971		-36.176		-36.444		-47.446	0.123037	-46.7385	1.61857	-47.5915	0.314663	-49.095	1.88373	0.375572	0.483079	0.410107
859.84	-31.5	-29.4	-36.071		-36.699		-34.683		-46.7755	1.54361	-45.4925	1.78827	-49.526	0.612354	-50.112	1.68291	0.366394	0.451888	0.39997
891.17	-32.2	-31.3	-33.518		-34.616		-34.498		-48.5385	1.36259	-43.285		-48.128	1.11581			0.376985	0.473407	0.386779
898.61	-31.3	-29.9	-34.308		-35.417		-34.437		-50.812	0.936209			-51.073	0.0424264			0.371127	0.459553	0.434788
902.45	-31.6	-30.9	-34.117		-35.287		-36.381		-50.9565	1.43331	-49.503		-52.3415	0.013435	-53.389		0.385491	0.476505	0.436338
920.99	-31	-29.7	-33.281		-34.566		-34.213		-49.5125	1.31734	-46.554	0.417193	-49.727	0.123037	-49.43	1.11864	0.355109	0.469347	0.347625
960.38	-30.1	-29.2	-32.187		-33.046		-32.338		-51.4875	1.43755	-55.73		-56.3	1.23744	-58.055		0.35481	0.438715	0.306868
1008.34	-30.3	-29.1	-34.094		-35.314		-33.138		-50.9865	4.20941	-51.523		-57.595	0.622254	-57.68		0.366779	0.476765	0.321079
1019.99	-28.9	-27.9	-33.073	0.292742	-34.1115	0.986414	-30.245		-51.6475	1.22542			-54.6745	2.29315	-52.846		0.426622	0.459888	0.385384
1038.08	-30.2	-28.4	-34.1115	0.374059	-34.952	0.384666	-32.452	0.323855	-53.248	0.565685	-54.4375	2.82489	-62.5765	0.108187	-62.5155	0.871863	0.454817	0.468959	0.345451
1050.3	-31.7	-30	-35.378		-37		-33.963		-53.539	1.04935	-53.416		-62.2005	0.886005	-60.299		0.373116	0.440907	0.287876
1063.37	-31.5	-30.1	-31.937		-34.926				-52.121	1.49907	-53.595	0.106066	-61.469	0.0155563	-60.1585	0.979343	0.406086	0.491388	0.347789
Note: SD refers the standard deviation of duplicate analyses.
