# Supplementary material for: Sustained and intensified lacustrine methane cycling during Early Permian climate warming
Source: Nat Commun. 2022 Aug 18;13:4856. doi: 10.1038/s41467-022-32438-2 (PMC9388690; doi:10.1038/s41467-022-32438-2)
Supplement: Supplementary file 7 — Supplementary Data 5 [file 41467_2022_32438_MOESM7_ESM.xlsx]

## Sheet: Supplementary Dataset 5
Supplementary Dataset 5. Stable C and O isotope data for the Lucaogou dolomite
Height (m)	Lithology	δ13Cdol (‰, V-PDB)	δ18Odol (‰, V-PDB)
280.47	Silty dolomicrite	8.33411	-5.96849
282.82	Silty dolomicrite	6.6232	-7.68071
286.24	Silty dolomicrite	8.17245	-6.18494
294.6	Dolomitic shale	7.33921	-7.66069
304.71	Silty dolomicrite	7.28686	-7.49577
312.99	Dolomitic siltstone	6.15247	-12.8871
326.27	Silty dolomicrite	7.97964	-7.19946
331.33	Silty dolomicrite	7.63801	-7.80351
338.29	Dolomicrite	8.04704	-7.61063
340.45	Dolomitic shale	8.26802	-6.44093
347.49	Dolomicrite	8.02137	-7.31945
367.35	Dolomitic shale	8.20398	-6.19691
378.87	Dolomitic shale	7.35343	-7.83935
388.66	Silty dolomicrite	7.64711	-7.8818
396.77	Silty dolomicrite	7.81921	-7.78079
405.24	Dolomicrite	7.16185	-8.50729
415.9	Silty dolomicrite	7.20616	-8.44885
493.24	Dolomitic siltstone	5.52525	-8.92161
497.58	Dolomicrite	6.33726	-8.52758
505.95	Dolomitic shale	5.3011	-9.8292
535.82	Dolomicrite	6.36811	-10.1171
538.82	Dolomicrite	6.45146	-10.0019
546.06	Dolomicrite	5.96112	-10.2181
562.87	Dolomicrite	5.30082	-9.94615
566.86	Dolomitic siltstone	6.17167	-10.711
572.46	Dolomicrite	6.35005	-9.98232
598.83	Dolomicrite	6.80216	-10.0494
610.53	Dolomicrite	8.45803	-7.52308
624.81	Dolomitic siltstone	5.81339	-11.0919
633.91	Dolomicrite	8.9527	-7.47995
639.01	Dolomicrite nodule	6.43703	-10.363
646.13	Dolomicrite nodule	10.2337	-7.33739
660.45	Dolomicrite interbed	8.02815	-9.06751
732.16	Dolomicrite interbed	6.40657	-11.7334
734.72	Dolomicrite interbed	7.727	-10.0771
767.19	Dolomicrite interbed	10.4266	-5.53504
779.83	Dolomicrite interbed	10.1434	-5.53978
799.81	Dolomicrite nodule	7.1241	-8.85769
823.23	Dolomicrite nodule	7.61414	-9.60606
836.14	Dolomicrite interbed	9.56228	-7.13991
841.8	Dolomicrite interbed	7.65403	-8.59838
854.86	Dolomicrite nodule	8.69728	-7.54803
855.6	Dolomicrite nodule	9.52843	-6.7612
855.85	Dolomicrite nodule	9.2093	-6.96271
864.65	Dolomicrite interbed	10.4347	-6.30333
873.94	Dolomicrite interbed	6.98258	-9.61683
887.45	Dolomicrite interbed	7.87637	-7.83167
895.39	Dolomicrite interbed	8.74958	-8.76096
905.45	Dolomicrite interbed	6.20201	-10.8092
917.47	Dolomicrite interbed	9.10054	-9.23122
931.53	Dolomicrite interbed	10.7442	-8.13481
931.75	Dolomicrite interbed	10.1532	-8.69189
935.71	Dolomicrite interbed	10.2831	-8.80192
942.48	Dolomicrite nodule	7.87703	-10.086
946.94	Dolomicrite interbed	12.1225	-8.60702
954.18	Dolomicrite interbed	10.0044	-8.0565
955.42	Dolomicrite nodule	6.23208	-11.0273
970.74	Dolomicrite interbed	11.6469	-7.32556
979.09	Dolomicrite interbed	8.48885	-9.30796
980.21	Dolomicrite nodule	11.8942	-6.74416
987.12	Dolomicrite interbed	8.12387	-9.32702
992.75	Dolomicrite interbed	11.8889	-6.62882
997.68	Dolomicrite interbed	13.5073	-5.36038
1002.56	Dolomicrite nodule	10.0352	-9.18125
1010.52	Dolomicrite interbed	11.8264	-6.83799
1013.6	Dolomicrite interbed	8.27382	-9.64032
1015.23	Dolomicrite interbed	11.4489	-6.35403
1016.77	Dolomicrite interbed	11.2474	-7.50237
1024.95	Dolomicrite nodule	9.08746	-8.96506
1025.12	Dolomicrite nodule	12.3693	-6.68191
1025.25	Dolomicrite nodule	7.56853	-9.85822
1028.32	Dolomicrite interbed	8.65027	-9.70124
1030.4	Dolomicrite interbed	10.7952	-7.30921
1034.61	Dolomicrite nodule	15.1824	-6.18414
1035.95	Dolomicrite interbed	12.706	-6.01326
1062.33	Dolomicrite interbed	15.3352	-4.76954
1066.09	Dolomicrite interbed	13.6294	-6.26715
1068.03	Dolomicrite nodule	11.8706	-6.48304
1071.35	Dolomicrite nodule	15.9838	-5.81851
1073.93	Dolomicrite nodule	10.029	-7.33185
1088.35	Dolomicrite interbed	10.9629	-7.11496
1088.65	Dolomicrite interbed	12.6852	-6.35872
