# Supplementary material for: Sustained and intensified lacustrine methane cycling during Early Permian climate warming
Source: Nat Commun. 2022 Aug 18;13:4856. doi: 10.1038/s41467-022-32438-2 (PMC9388690; doi:10.1038/s41467-022-32438-2)
Supplement: Supplementary file 8 — Supplementary Data 6 [file 41467_2022_32438_MOESM8_ESM.xlsx]

## Sheet: Supplementary Dataset 6
Supplementary Dataset 6. Compound-specific C isotope dataset of hopanoids from Cenozoic lake systems
Reference	Lake name/Formation-Country	Age	Note	C29 17α,21β-hopane	C29 17β,21α-hopane	C29 17β,21β-hopane	C30 17α,21β-hopane	C30 17β,21α-hopane	C30 17β,21β-hopane	C30 hop-17(21)-ene	C30 hop-22(29)-ene (Diploptene)	C29 neohop-13(18)-ene	Moret-22(29)-ene (Moretene)	17β,21β-homohopanoic acid
Ref. 1	Lake Rotsee, Switzerland	Modern–Holocene	No original data; Image extraction								-59.3
											-57.2			-44.9
											-49.3			-45.5
														-46.5
											-42.5			-48.7
											-51.1			-50.1
														-53
											-58.5			-63.7
											-48.8
Ref. 2	Priest Pot, UK	Modern	Original data								-32.7
										-52.8	-55.2
Ref. 3	Alaskan thermokarst lakes	Modern	Original data								-50.1
											-58.5
											-53.1
											-68.2
											-51.4
											-48.3
											-56.8
											-49.2
											-46.9
											-48
											-38.8
											-40.9
											-42.9
Ref. 4	Lake Koucha, China	Modern–Holocene	Original data								-59.1		-54.8
											-62.4		-60.2
											-57.1		-58.1
											-62.7		-61.7
											-54.2		-58.5
											-52.5		-56.2
											-45.5		-54.3
													-63.4
											-52.5		-54.3
													-50.5
											-57		-50.5
													-53.2
											-52.1		-55
													-56.5
											-52.6		-50.1
Ref. 5	Lake Suigetsu, Japan	Modern	Original data								-52.3		-60.7
Ref. 6	Lake Tswaing, South Africa	Holocene	Original data										-40.5
													-42
													-38.5
													-45.9
													-45.6
													-49.2
													-45.9
													-40.8
													-31.4
													-28.7
													-30.5
													-29.5
Ref. 7	Ace Lake (Antarctica)	Modern–Holocene	Original data								-33.1
											-31.3
											-31.5
											-35.7
											-27
Ref. 8	Lake Bled, NW Slovenia	Modern	Original data							-61
										-66.6
										-66.2	-65.5
										-63.7	-64.8
										-63.2	-67.7
										-66	-46.6
										-67.4
										-71.9	-56.2
										-70.9	-62.7
										-66.7	-58
										-64.2	-53.1
										-65.2
										-63.7
										-65.1
										-63.9
										-63.6	-66.2
										-65.3	-62.6
										-61.7	-61.1
										-65.2	-69.4
										-68
										-64	-69.3
										-68.8	-66.1
Ref. 9	Lake Wudalianchi, China	Modern–Holocene	No original data; Image extraction								-35.9
											-34.3
											-39.1
											-38.3
											-46.8
											-46.8
											-50.8
											-50.4
											-51.5
											-49.2
											-51.9
											-51.2
											-51.6
											-52.4
											-52.3
											-49.5
											-49.8
Ref. 10	Lake Sarbsko, Poland	Modern	No original data; Image extraction						-36.3
									-37.5
									-38.1
									-38.6
Ref. 11	Lake Qalluuraq, Arctic Alaska	Holocene	Original data							-48.4
										-51.5
										-48.6
										-49.8
										-50.8
										-48.6
										-45.5
										-42.3
										-48
										-42.3
										-49.6
										-50.7
										-50.9
										-52.9
										-54.7
										-54.8
										-55.9
Ref. 12	Clarkia deposit, USA	Miocene	Original data											-55.2
														-53.5
Ref. 13	Clarkia Formation, USA	Miocene	Original data							-49.5		-36.8
						-51.2	-40.9			-52.5
Ref. 14	Tard Clay Formation, Hungary	Oligocene	No original data; Image extraction							-38.3
										-38.8
										-39.2
										-39.6
										-41.2
										-39
										-39.6
										-40.3
										-40.7
										-41.5
Ref. 15	Green River oil shale, USA	Eocene	No original data; Image extraction						-61.5
									-59.4
									-58
									-56
									-55
									-46.9
									-44.3
									-52.6
									-58.7
									-59.5
Ref. 16	Green River Formation, USA	Eocene	Original data	-26.7			-32.8
				-44.9			-45.5
				-41.4			-51.4
				-50.5			-50.7
Ref. 17	Green River Formation, USA	Eocene	Original data	-54.8			-59.8
				-54.4			-59
				-52.8			-52.9
				-44.4			-44.5
				-43.8			-47.3
				-49.8			-55.3
							-58.1
				-54.5			-59.6
				-56.5			-61.6
				-51.3			-55.9
				-50.3			-55.2
				-49.6			-65
				-48			-54.9
				-55.4			-60.1
				-51.1			-54.9
				-50.3			-53.8
				-51.2			-56
				-50.3			-52.3
							-49.9
				-45.3			-51.6
				-48.5			-49.7
				-47.7			-51.7
				-49			-51.7
				-46.2			-52.7
				-45.9			-52.8
				-44			-49.5
				-43.5			-52.2
				-44.4			-49.3
				-50.1			-52.1
				-50.1			-52.7
Ref. 18	Messel Shale, Germany	Eocene	Original data	-43.5	-45	-65.3	-34		-35.2
Ref. 19	Fusun oil shale, China	Eocene		-42.6			-35.3	-35.4
Ref. 20	Huandian oil shale, China	Eocene	Original data							-43.7		-50.8
Ref. 21	Crude oils, Bohaiwan Bay Basin, China	Eocene	Original data	-37.4			-35.2
				-37.5			-37.7
				-33.9			-34.3
				-38.1			-38.5
				-33.9			-36.3
				-33.4			-31.5
				-37.4			-37.6
				-35.4			-35.1
				-35.1			-35.9
				-37.6			-37
				-34.7			-33.9
Ref. 22	Qiangjiang and Xinggouzhui formationsJianghan Basin, China	Palaeocene–Eocene	Original data				-23.1
							-22.2
							-22.2
							-22.8
							-25.6
							-25.4
							-25.1
							-24.8
							-24.4
References:
1. Naeher, S. et al. Tracing the methane cycle with lipid biomarkers in Lake Rotsee (Switzerland). Org. Geochem. 66, 174–181 (2014).
2. Spooner, N. et al. Stable carbon isotopic correlation of individual biolipids in aquatic organisms and a lake bottom sediment. Org. Geochem. 21, 823–827 (1994).
3. Davies, K. L. et al. Diploptene δ13C values from contemporary thermokarst lake sediments show complex spatial variation. Biogeosciences 13, 2611–2621 (2016).
4. Aichner, B., Wilkes, H., Herzschuh, U., Mischke, S. & Zhang, C. Biomarker and compound-specific δ13C evidence for changing environmental conditions and carbon limitation at Lake Koucha, eastern Tibetan Plateau. J. Paleolimn. 43, 873–899 (2010).
5. Uemura, H. & Ishiwatari, R. Identification of unusual 17β(H)-moret-22(29)-ene in lake sediments. Org. Geochem. 23, 675–680 (1995).
6. Kristen, I. et al. Biomarker and stable carbon isotope analyses of sedimentary organic matter from Lake Tswaing: evidence for deglacial wetness and early Holocene drought from South Africa. J. Paleolimn. 44, 143–160 (2010).
7. Schouten, S. et al. Molecular organic tracers of biogeochemical processes in a saline meromictic lake (Ace Lake). Geochim. Cosmochim. Acta 65, 1629–1640 (2001).
8. Petrišič, M. G., Heath, E. & Ogrinc, N. Lipid biomarkers and their stable carbon isotopes in oxic and anoxic sediments of Lake Bled (NW Slovenia). Geomicrobiol. J. 34, 606–617 (2017).
9. Yao, Y. et al. Permafrost thaw induced abrupt changes in hydrology and carbon cycling in Lake Wudalianchi, northeastern China. Geology 49, 1117–1121 (2021).
10. Woszczyk, M. et al. Composition and origin of organic matter in surface sediments of Lake Sarbsko: A highly eutrophic and shallow coastal lake (northern Poland). Org. Geochem. 42, 1025–1038 (2011).
11. Elvert, M. et al. Methane turnover and environmental change from Holocene lipid biomarker records in a thermokarst lake in Arctic Alaska. Holocene 26, 1766–1777 (2016).
12. Huang, Y., Lockheart, M. J., Logan, G. A. & Eglinton, G. Isotope and molecular evidence for the diverse origins of carboxylic acids in leaf fossils and sediments from the Miocene Lake Clarkia deposit, Idaho, USA. Org. Geochem. 24, 289–299 (1996).
13. Huang, Y., Lockheart, M. J., Collister, J. W. & Eglinton, G. Molecular and isotopic biogeochemistry of the Miocene Clarkia Formation: hydrocarbons and alcohols. Org. Geochem. 23, 785–801 (1995).
14. Bechtel, A., Hámor-Vidó, M., Gratzer, R., Sachsenhofer, R. F. & Püttmann, W. Facies evolution and stratigraphic correlation in the early Oligocene Tard Clay of Hungary as revealed by maceral, biomarker and stable isotope composition. Mar. Petrol. Geol. 35, 55–74 (2012).
15. Collister, J. W., Summons, R. E., Lichtfouse, E. & Hayes, J. M. An isotopic biogeochemical study of the Green River oil shale. Org. Geochem. 19, 265–276 (1992).
16. Ruble, T. E., Bakel, A. J. & Philp, R. P. Compound specific isotopic variability in Uinta Basin native bitumens: paleoenvironmental implications. Org. Geochem. 21, 661–671 (1994).
17. Collister, J. W. & Wavrek, D. A. δ13C compositions of saturate and aromatic fractions of lacustrine oils and bitumens: evidence for water column stratification. Org. Geochem. 24, 913–920 (1996).
18. Freeman, K. H., Hayes, J. M., Trendel, J.-M. & Albrecht, P. Evidence from carbon isotope measurements for diverse origins of sedimentary hydrocarbons. Nature 343, 254–256 (1990).
19. Duan, Y., Wu, B., Zheng, G., Zhang, H. & Zheng, C. The specific carbon isotopic compositions of branched and cyclic hydrocarbons from Fushun oil shale. Chin. Sci. Bull. 49, 369–373 (2004).
20. Volkman, J. K., Zhang, Z., Xie, X., Qin, J. & Borjigin, T. Biomarker evidence for Botryococcus and a methane cycle in the Eocene Huadian oil shale, NE China. Org. Geochem. 78, 121–134 (2015).
21. Niu, C. et al. Origin and geochemical implications of hopanoids in saline lacustrine crude oils from Huanghekou East Sag and Laizhouwan Northeastern Sag, Bohai Bay Basin. ACS Omega 6, 30298–30314 (2021).
22. Grice, K., Schouten, S., Peters, K. E. & Damsté, J. S. S. Molecular isotopic characterisation of hydrocarbon biomarkers in Palaeocene–Eocene evaporitic, lacustrine source rocks from the Jianghan Basin, China. Org. Geochem. 29, 1745–1764 (1998).
