# Supplementary material for: Sustained and intensified lacustrine methane cycling during Early Permian climate warming
Source: Nat Commun. 2022 Aug 18;13:4856. doi: 10.1038/s41467-022-32438-2 (PMC9388690; doi:10.1038/s41467-022-32438-2)
Supplement: Supplementary file 9 — Supplementary Data 7 [file 41467_2022_32438_MOESM9_ESM.xlsx]

## Sheet: Supplementary Dataset 7
Supplementary Dataset 7. Whole-rock major elemental compositions, chemical weathering indices, and calculated land surface temperature data
Height (m)	SiO2 (wt%)	TiO2 (wt%)	Al2O3 (wt%)	Fe2O3 (wt%)	MnO (wt%)	MgO (wt%)	CaO (wt%)	Na2O (wt%)	K2O (wt%)	P2O5 (wt%)	CIA	CIW	Ti/Al	LST (°C)
278.46	65.25	0.544	15.99	0.67	0.005	0.57	0.02	6.55	3.18	0.003	52.8836	59.677	0.0385121	3.91484
288.47	65.68	0.784	16.78	1.62	0	0.62	0.03	8.32	2.77	0.015	50.1141	55.0427	0.0528897	2.36389
301.76	61.95	0.6	12.36	2.12	0.017	1.71	0.04	6.27	1.38	0.02	51.0892	54.4511	0.0549516	2.90997
329.54	68.37	0.711	15.77	0.23	0	0.43	0.02	7.09	3.29	0.017	50.8873	57.4938	0.051037	2.79688
358.87	63.31	0.574	13.61	1.23	0.008	0.61	0.02	6.06	2.16	0.002	52.4501	57.6437	0.0477421	3.67203
384.84	64.73	0.605	14.45	1.4	0	0.68	0.05	7.6	1.63	0.023	50.2566	53.5419	0.0473953	2.44367
408.24	65.66	0.619	13.38	1	0.009	0.79	0.03	5.31	2.26	0.003	54.3709	60.3721	0.0523699	4.74773
505.76	66.26	0.647	16.24	0.32	0	0.21	0.02	4.58	3.94	0.025	57.9681	68.3766	0.0450989	6.76216
509.18	62.47	0.728	16.37	1.09	0.008	0.45	0.02	6.11	2.74	0.012	55.6905	61.9399	0.0503419	5.4867
527.87	66.27	0.624	14.06	0.62	0	0.24	0.07	6.7	1.76	0.032	52.002	55.9436	0.0502396	3.4211
601.66	62.17	0.57	13.6	0.64	0.007	0.32	0.07	5.69	1.61	0.019	54.8725	59.0224	0.0474442	5.02861
607.98	64.56	0.704	16.28	0.5	0.007	0.38	0.14	3.69	3.42	0.024	62.0214	72.2038	0.0489515	9.03196
618.93	67.57	0.529	12.86	1.66	0.013	0.39	0.13	4.2	1.79	0.04	58.8633	64.5914	0.0465653	7.26345
627.59	62.44	0.666	14.42	1.42	0.008	0.86	0.41	2.52	3.03	0.044	64.1311	75.0823	0.0522825	10.2134
655.12	68.52	0.657	15.39	1.09	0.003	0.42	0.26	1.17	3.1	0.087	73.5151	87.5471	0.0483252	15.4685
679.46	73.86	0.364	10.83	0.3	0.004	0.14	0.21	2.12	1.8	0.026	65.2987	73.9903	0.038047	10.8673
683.75	62.83	0.557	12.71	0.85	0.01	0.55	0.32	2.72	2.01	0.039	64.035	71.9179	0.0496086	10.1596
721.8	67.78	0.607	13.78	1.47	0	0.45	0.32	1.73	2.34	0.042	70.1632	80.5511	0.049864	13.5914
727.95	64.35	0.684	15.64	1.73	0.007	0.4	0.29	2.31	2.86	0.021	67.9627	78.5258	0.049507	12.3591
741.01	71.87	0.507	11.58	0.96	0.006	0.19	0.29	1.72	1.77	0.034	69.0472	77.9519	0.0495618	12.9664
755.56	74.61	0.502	10.85	1.15	0.01	0.33	0.4	1.66	1.83	0.027	66.8757	76.1758	0.0523747	11.7504
760.22	71.99	0.422	10.49	1.7	0.009	0.46	0.3	1.65	1.51	0.026	68.4641	76.6392	0.0455391	12.6399
782.63	69.47	0.537	12.54	0.9	0	0.46	0.46	1.93	1.96	0.037	67.4769	76.1723	0.0484757	12.0871
802.88	72.93	0.56	11.97	1.37	0.015	0.42	0.4	1.53	2.07	0.032	68.8799	79.0749	0.0529592	12.8728
806.57	60.46	0.609	13.06	0.81	0	0.56	0.11	1.1	2.4	0.064	74.5689	87.5552	0.0527863	16.0586
819.59	64.87	0.479	10.39	1.94	0.007	0.58	0.31	1.7	1.67	0.031	67.1035	75.9727	0.0521876	11.878
831.66	70.61	0.546	12.63	0.89	0	0.55	0.34	1.35	1.92	0.043	72.4024	82.1944	0.0489369	14.8453
844.87	68.54	0.497	11.93	2.04	0.005	0.57	0.32	0.85	1.84	0.077	75.9037	86.9171	0.0471589	16.8061
850.4	66.96	0.495	11.22	0.81	0	0.42	0.43	1.59	1.57	0.044	69.2106	77.315	0.0499413	13.0579
852.68	53.13	0.486	10.84	1.54	0.007	0.27	0.27	1.19	1.88	0.103	71.8988	83.1169	0.0507521	14.5633
859.84	63.54	0.511	11.79	1.32	0	0.45	0.36	0.89	1.91	0.04	74.2435	85.3554	0.049063	15.8764
878.6	73.71	0.521	11.46	0.59	0.004	0.45	0.33	1.71	1.96	0.025	67.6721	77.3637	0.0514636	12.1964
891.17	66.76	0.461	11.04	0.92	0	0.54	0.21	1.28	1.66	0.056	72.6788	82.4288	0.0472693	15.0001
898.61	62.95	0.605	12.76	1.53	0.008	0.84	0.25	1.46	2.15	0.048	71.5709	82.3153	0.0536725	14.3797
902.45	66.91	0.607	13.47	1.21	0	0.68	0.09	0.68	2.47	0.049	77.8234	92.04	0.0510115	17.8811
920.99	62.57	0.608	13.3	1.6	0	0.67	0.13	1.38	1.95	0.067	74.9012	85.0053	0.0517487	16.2447
937.15	67.31	0.575	13.03	1.67	0.013	0.63	0.33	1.41	2.01	0.059	72.4541	82.4255	0.0499541	14.8743
960.38	61.28	0.624	13.69	1.51	0.009	0.82	0.37	1.87	1.99	0.017	70.0178	78.6861	0.0515975	13.51
975	68.49	0.593	13.19	1.22	0	0.74	0.38	1.36	2.06	0.034	72.2089	82.2487	0.0508929	14.737
1005.19	64.83	0.604	13.63	1.69	0	0.81	0.3	1.55	1.86	0.041	73.1211	81.9747	0.0501636	15.2478
1008.34	63.37	0.543	12.69	0.82	0	0.68	0.19	1.85	1.57	0.034	71.7083	79.3255	0.0484379	14.4566
1019.99	62.92	0.703	16.09	2.49	0	0.87	0.36	1.12	2.31	0.042	76.6676	87.0369	0.0494591	17.2339
1033.45	64.71	0.618	13.33	1.86	0.009	0.96	0.07	1.59	2.14	0.018	72.6586	83.1577	0.0524814	14.9888
1038.08	61.5	0.593	13.35	2.6	0.022	0.63	0.11	2.65	1.61	0.072	68.5332	75.2665	0.0502829	12.6786
1040.79	59.97	0.554	11.77	1.32	0	0.68	0.09	1.24	1.74	0.03	74.5645	84.6662	0.053282	16.0561
1050.3	63.59	0.688	14.04	3.19	0.021	1.08	0.07	1.27	2.31	0.069	75.5182	87.2523	0.0554713	16.5902
1063.37	66.64	0.541	12.05	1.76	0	0.97	0.07	0.6	1.75	0.038	80.5079	92.1725	0.0508227	19.3844
1069.56	66.24	0.506	11.3	2.53	0.016	0.82	0.09	0.88	1.49	0.05	78.4488	88.3396	0.0506897	18.2313
