# Supplementary material for: Sustained and intensified lacustrine methane cycling during Early Permian climate warming
Source: Nat Commun. 2022 Aug 18;13:4856. doi: 10.1038/s41467-022-32438-2 (PMC9388690; doi:10.1038/s41467-022-32438-2)
Supplement: Supplementary file 10 — Supplementary Data 8 [file 41467_2022_32438_MOESM10_ESM.xlsx]

## Sheet: Supplementary Dataset 8
Supplementary Dataset 8. Overview of the Sakmarian–Artinskian (Early Permian) lake systems
Stratigraphic unit	Location	Basin/Outcrop	Age constrains	Depositional environment	Area	Reference
Lucaogou Formation; Tarlong Formation; Pingdiquan Formation	Northwest China	Junggar, Turpan-Hami, and Santanghu basins; Bogda Mountains	286.39 ± 0.25 Ma	Lacustrine environment	900 x 300 km (270,000 km2)	Ref. 1; this study
Upper Shihhotse Formation	North China block	Ordos Basin; Bohai Bay Basin; Yongcheng Basin	294.8 ± 1.2 Ma; 283.93 ± 0.15 Ma; 280.98 ± 0.11 Ma	Fluvial and lacustrine environments	250,000 km2 (Ordos Basin alone)	Ref. 2
Patchawarra Formation	Australia	Cooper Basin	284.87–277.36 Ma	Fluvial channels, lakes, floodplains, gentle uplands, and raised mires	153,000 km2	Ref. 3
Lower Gondwana Group (Talchir and Barakar formations)	India	Gondwana basins (Godavari, Son, Mahanadi, Damodar, Talcher, and Satpura basins)	Sakmarian–Artinskian	Fluvio-lacustrine depositional environment	4,470 km2 (Orissa State); 3,500 km2 (Satpura Basin)	Refs. 4–6
Nahe Subgroup	Germany	Saar–Nahe Basin	290.7 ± 0.9 Ma	Fluvial and lacustrine environments	400 x 100 km (original dimensions); 100 x 40 km (today)	Refs. 7,8
Leukersdorf Formation	Germany	Chemnitz Basin	296.6 ± 3 Ma; 291 ± 2 Ma	Alluvial fan, alluvial plain, and lake system	70 x 30 km	Ref. 9
Unkersdorf–Bannewitz formations	Germany	Döhlen Basin	294 ± 3 Ma; 286 ± 4 Ma	Fluvial, lacustrine, and palustrine environments	6 x 22 km	Ref. 10
Tuilières–Loiras Formation; Viala Formation; Salagou Formation	France	Lodève Basin	293.94 ± 0.08 Ma; 293.85 ± 0.10 Ma; 290.96 ± 0.19 Ma; 284.40 ± 0.07 Ma	Fluvial and lacustrine environments	150 km2	Refs. 11,12
Autunian unit	France	Autun Basin	298.05 ± 0.19 Ma	Fluvial and lacustrine environments	260 km2	Ref. 13
Sotres Formation	Spain	Sotres Basin; Cantabrian Mountains	Artinskian–Kungurian	Fluvial, lacustrine, and palustrine environments	35 x 2–3 km (Sotres subbasin alone)	Ref. 14
Letovice Formation	Czech Republic	Boskovice Basin	Sakmarian–Artinskian	Alluvial, fluvial, and lacustrine environments	100 x 3–10 km	Refs. 15,16
Al Khlata Formation; Unayzah Formation	Southern Arabian Plate (Oman and Saudi Arabia)	South Oman Salt, Ghaba Salt, and Fahud Salt basins	Late Carboniferous–Early Permian acordding to palynological biozonation (OSPZ2–OSPZ3)	Lacustrine, deltaic and fluvial environments	800 x 200 km	Refs. 17–19
Dunkard Group	USA	Appalachian Basin	Asselian–Sakmarian	Fluvial and lacustrine environments	12,800 km2	Refs. 20,21
Wellington Formation	USA	Oklahoma	Artinskian	Saline and freshwater perennial lakes, playas	No data available	Ref. 22
Idusi Formation; Mchuchuma Formation	East Africa (Tanzania)	Ruhuhu, Songwe Kiwira, and Galula basins	Asselian–Artinskian	Lacustrine, alluvial, and plain environments	No data available	Refs. 23,24
References:
1. Carroll, A. R. & Wartes, M. A. Organic carbon burial by large Permian lakes, northwest China. Geol. Soc. Am. Spec. Pap. 370, 91–104 (2003).
2. Wu, Q. et al. High-precision U-Pb age constraints on the Permian floral turnovers, paleoclimate change, and tectonics of the North China block. Geology 49, 677–681 (2021).
3. Wainman, C. C., McCabe, P. J. & Crowley, J. L. New insights on the age and stratigraphy of the Cisuralian succession in the Cooper Basin, Australia, based on U–Pb CA-TIMS dating of volcanic air-fall tuffs. Aust. J. Earth Sci. 69, 497–508 (2021).
4. Mukhopadhyay, G., Mukhopadhyay, S. K., Roychowdhury, M. & Parui, P. K. Stratigraphic correlation between different Gondwana basins of India. J. Geol. Soc. India 76, 251–266 (2010).
5. Goswami, S. Marine influence and incursion in the Gondwana basins of Orissa, India: A review. Palaeoworld 17, 21–32 (2008).
6. Jha, N., Aggarwal, N. & Mishra, S. A review of the palynostratigraphy of Gondwana sediments from the Godavari Graben, India: Global comparison and correlation of the Permian-Triassic palynoflora. J. Asian Earth Sci. 163, 1–21 (2018).
7. Uhl, D., Lausberg, S., Noll, R. & Stapf, K. R. G. Wildfires in the Late Palaeozoic of Central Europe—an overview of the Rotliegend (Upper Carboniferous–Lower Permian) of the Saar–Nahe Basin (SW-Germany). Paleogeogr. Paleoclimatol. Paleoecol. 207, 23–35 (2004).
8. Schäfer, A. Tectonics and sedimentation in the continental strike-slip Saar-Nahe basin (Carboniferous-Permian, West Germany). Z. Dtsch. Ges. Geowiss. 162, 127–155 (2011).
9. Luthardt, L. et al. A new U–Pb zircon age and a volcanogenic model for the early Permian Chemnitz Fossil Forest. Int. J. Earth Sci. 107, 2465–2489 (2018).
10. Zieger, J. et al. U–Pb ages of magmatic and detrital zircon of the Döhlen Basin: geological history of a Permian strike-slip basin in the Elbe Zone (Germany). Int. J. Earth Sci. 108, 887–910 (2019).
11. Schneider, J. W., Körner, F., Roscher, M. & Kroner, U. Permian climate development in the northern peri-Tethys area—the Lodève basin, French Massif Central, compared in a European and global context. Paleogeogr. Paleoclimatol. Paleoecol. 240, 161–183 (2006).
12. Michel, L. A., Tabor, N. J., Montañez, I. P., Schmitz, M. D. & Davydov, V. I. Chronostratigraphy and paleoclimatology of the Lodève Basin, France: Evidence for a pan-tropical aridification event across the Carboniferous–Permian boundary. Paleogeogr. Paleoclimatol. Paleoecol. 430, 118–131 (2015).
13. Pellenard, P. et al. High-precision U-Pb zircon ages for explosive volcanism calibrating the NW European continental Autunian stratotype. Gondwana Res. 51, 118–136 (2017).
14. López-Gómez, J. et al. Early Permian during the Variscan orogen collapse in the equatorial realm: insights from the Cantabrian Mountains (N Iberia) into climatic and environmental changes. Int. J. Earth Sci. 110, 1355–1387 (2021).
15. Šimůnek, Z. & Martínek, K. A study of Late Carboniferous and Early Permian plant assemblages from the Boskovice Basin, Czech Republic. Rev. Palaeobot. Palynol. 155, 275–307 (2009).
16. Opluštil, S., Jirásek, J., Schmitz, M. & Matýsek, D. Biotic changes around the radioisotopically constrained Carboniferous-Permian boundary in the Boskovice Basin (Czech Republic). Bull. Geosci. 92, 95–122 (2017).
17. Levell, B. K., Braakman, J. H. & Rutten, K. W. Oil-bearing sediments of Gondwana glaciation in Oman. AAPG Bull. 72, 775–796 (1988).
18. Stephenson, M. H., Osterloff, P. L. & Filatoff, J. Palynological biozonation of the Permian of Oman and Saudi Arabia: progress and challenges. GeoArabia 8, 467–496. (2003).
19. Martin, J. R., Redfern, J. & Williams, B. P. Evidence for multiple ice centres during the late Palaeozoic ice age in Oman: outcrop sedimentology and provenance of the Late Carboniferous–Early Permian Al Khlata Formation. Geol. Soc. Spec. Publ. 368, 229–256 (2012).
20. Lucas, S. G. Vertebrate biostratigraphy and biochronology of the upper Paleozoic Dunkard Group, Pennsylvania–West Virginia–Ohio, USA. Int. J. Coal Geol. 119, 79–87 (2013).
21. Schneider, J. W., Lucas, S. G. & Barrick, J. E. The Early Permian age of the Dunkard Group, Appalachian basin, USA, based on spiloblattinid insect biostratigraphy. Int. J. Coal Geol. 119, 88–92 (2013).
22. Giles, J. M., Soreghan, M. J., Benison, K. C., Soreghan, G. S. & Hasiotis, S. T. Lakes, loess, and paleosols in the Permian Wellington Formation of Oklahoma, USA: Implications for paleoclimate and paleogeography of the Midcontinent. J. Sediment. Res. 83, 825–846 (2013).
23. Kaaya, C. Z., Kreuser, T., Gierlowski-Kordesch, E. & Kelts, K. Permian lakes in East Africa (Tanzania). In Global Geological Record of Lake Basins, Vol. 1. (eds Gierlowski-Kordesch, E. & Kelts, K.) 83-87 (Cambridge Univ. Press, Cambridge, 1994).
24. Mazumder, S., Tep, B., Pangtey, K. K. S., Das, K. K. & Mitra, D. S. Probable existence of a Gondwana transcontinental rift system in western India: Implications in hydrocarbon exploration in Kutch and Saurashtra offshore: A GIS-based approach. J. Earth Syst. Sci. 126, 81 (2017).
